# Supplementary material for: Characterizing Response to PARP Inhibitor Treatment Combinations in Advanced Prostate Cancer
Source: Biomedicines. 2026 Apr 22;14(5):949. doi: 10.3390/biomedicines14050949 (PMC13203762; doi:10.3390/biomedicines14050949)
Supplement: Supplementary file 1 [file biomedicines-14-00949-s001.zip]

Archive with 1 entries (1 files):
- biomedicines-4207950-supplementary.pdf
